# Supplementary material for: Achievement of sufficient antibody response after a fourth dose of wild‐type SARS‐CoV‐2 mRNA vaccine in nursing home residents
Source: Immun Inflamm Dis. 2023 Aug 28;11(8):e962. doi: 10.1002/iid3.962 (PMC10461422; doi:10.1002/iid3.962)
Supplement: Supplementary file 1 — Supporting information. [file IID3-11-e962-s001.xlsx]

## Sheet: Sheet1
	Supplementary Table 1. Basic data of anti-spike antibody levels after SARS-CoV-2 mRNA vaccination
		Median	Q1	Q3	Minimum	Maximum
	Figure 1. Abott antibody level (AU/mL)
	SARS-CoV-2-naive HCW
	After dose 3	33500.3	23867	63646.7	9561.6	163813
	5 months after dose 3	6575.6	2451.9	12505.2	1299.8	31165.7
	After dose 4	30328.6	17170.7	39624.7	9219.5	78680.8
	Previously infected HCW
	After dose 3	15609.2	8741.4	28092.4	5190.1	73686
	5 months after dose 3	10978.9	5370	32507	2331.3	101309
	After dose 4	28344.7	13502.2	53031.3	6344.7	150878
	SARS-CoV-2-naive NHR
	After dose 3	16007.6	10137.6	33984.9	3132.7	75750
	5 months after dose 3	3318.1	1354.1	5963.6	252.3	14314.7
	After dose 4	24026.3	17560	46874	4989.8	73951
	Previously infected NHR
	After dose 3	19834.1	8318.4	38017.4	3966.2	150602
	5 months after dose 3	21722.3	14780.6	50720.3	1985.6	79847.7
	After dose 4	56898.7	26110.6	77330.7	9815.7	161014
	Figure 2. Abott antibody level (AU/mL)
	Pre-vaccine infection group HCW
	After dose 3	15609.2	9361.7	28092.4	5190.1	73686
	5 months after dose 3	5820.4	3169.2	10978.9	2331.3	30406.3
	After dose 4	13833.9	10312.5	24183.2	6344.7	56079.4
	Post-vaccine infection group HCW
	After dose 3	15990.9	8311	32967.5	5527.2	39419.5
	5 months after dose 3	36331.8	20948	62479.6	10357.7	101309
	After dose 4	48645	35672.8	64660.2	17699	150878
	Pre-vaccine infection group NHR
	After dose 3	50681.7	20225.1	75605.7	19821.2	150602
	5 months after dose 3	12094.7	4380.5	19181.8	1985.6	66290.1
	After dose 4	25570	15310.9	67508	9815.7	98741.7
	Post-vaccine infection group NHR
	After dose 3	8914.9	6387.3	26449.8	3966.2	35929.9
	5 months after dose 3	28916.6	21722.3	59991.1	17922.2	79847.7
	After dose 4	64328.8	53642	106513	28811.8	161014
	Q1, the first quartile; Q3, the third quartile; SARS-CoV-2, severe acute respiratory syndrome coronavirus 2
	HCW, healthcare worker; NHR, nursing home resident
